# Supplementary material for: Predicting rapid decline in kidney function among type 2 diabetes patients: A machine learning approach
Source: Heliyon. 2024 Nov 22;11(1):e40566. doi: 10.1016/j.heliyon.2024.e40566 (PMC11728953; doi:10.1016/j.heliyon.2024.e40566)
Supplement: Multimedia component 1 [file mmc1.xlsx]

## Sheet: Sheet1
Supplementary table1: List of 392 types of analytes in 1202 laboratory tests
	analytes code	analytes name	count
1	2A160	hemogram	101
2	5A100	IgE, allergen-specific	100
3	3H080	blood gas analysis	53
4	1A105	sediment [urine]	31
5	2A170	myelogram	26
6	2A990	CBC (complete blood count)	24
7	1A990	urinalysis, qualitative/semiquantitative	18
8	3D010	glucose	18
9	3B055	lactate dehydrogenase isoenzymes	17
10	3F140	lipoproteins, fractionation [PAGE]	16
11	8C051	EGFR (epidermal growth factor receptor)	16
12	3Z065	calculus	15
13	4G020	C-peptide	13
14	3A015	albumin	13
15	4G010	insulin	12
16	3B165	amylase isoenzymes	12
17	3A020	proteins, fractionation	11
18	3J010	bilirubins, total	10
19	3H020	chloride	10
20	3C025	urea nitrogen	10
21	3H010	sodium	9
22	3H015	potassium	9
23	3C015	creatinine	9
24	3B160	amylase	9
25	3B050	lactate dehydrogenase	8
26	5G010	anti nuclear antibody	8
27	3A010	total proteins	7
28	4A010	growth hormone	7
29	5F432	mumps virus	7
30	3J015	bilirubin, conjugated	7
31	5F194	cytomegalovirus	7
32	3B175	pancreatic amylase	7
33	4D018	17-ketosteroids, 7 fractionation	7
34	3H030	calcium	6
35	4A020	prolactin	6
36	4A035	follicle-stimulating hormone	6
37	4A055	thyroid-stimulating hormone	6
38	5F016	HBs	6
39	4E016	catecholamines, 3 fractionation	6
40	3H025	magnesium	5
41	3H040	inorganic phosphate	5
42	4A030	luteinizing hormone	5
43	5F193	varicella-zoster virus	5
44	5F190	herpes simplex virus	5
45	5F018	HBc	5
46	3B130	adenosine deaminase	5
47	3B080	alkaline phosphatase isoenzymes	5
48	5E301	interferon-gamma release assay	5
49	3B070	alkaline phosphatase	5
50	5F395	rubella virus	5
51	1A015	protein, quantitative [urine]	5
52	3B010	creatine kinase	5
53	3B035	asparate aminotransferase	4
54	5F431	measles virus	4
55	5C070	C-reactive protein	4
56	2B030	prothrombin time	4
57	3F040	non-esterified fatty acids, 4-fractionation	4
58	5F360	hepatitis C virus	4
59	1A020	glucose, qualitative [urine]	4
60	3C020	uric acid	4
61	3B045	alanine aminotransferase	4
62	5F019	HBe	4
63	8C155	BRAF (B-Raf proto-oncogene, serine/threonine kinase)	4
64	8A010	ICG retention rate	4
65	3B090	gamma glutamyl transpeptidase	4
66	8B384	t(8;14) : MYC-IGH	3
67	5C060	transferrin	3
68	5D305	prostate specific antigen	3
69	5C090	myoglobin	3
70	5C065	beta2-microglobulin	3
71	3F015	triglyceride	3
72	3E045	ketone bodies, fractionation	3
73	3F050	cholesterol, total	3
74	5G501	lupus anticoagulant (diluted Russell's viper venom time test)	3
75	5D010	carcinoembryonic antigen	3
76	5A010	IgG	3
77	5E065	Helicobacter pylori antibody-IgG	3
78	5A141	free light chains kappa/lambda ratio	3
79	1Z992	semen analysis	3
80	5C123	type 1 collagen cross-linked N-terminal telopeptide	3
81	5I020	percentage of T & B cells	3
82	3B339	pepsinogen	3
83	3B180	lipase	3
84	5E142	Candida antigen	2
85	8B344	t(4;14) : FGFR3-IGH	2
86	5F560	HIV-1 & 2	2
87	5F625	SARS-CoV-2	2
88	3I030	zinc	2
89	3I025	copper	2
90	8B333	t(3q27) : BCL6	2
91	3I010	iron	2
92	5F015	hepatitis B virus	2
93	3H045	osmotic pressure	2
94	5E021	Chlamydia trachomatis genetic detection	2
95	5F100	human papilloma virus	2
96	4C026	parathyroid hormone, whole molecule	2
97	2B390	coagulation factor 8	2
98	1A025	glucose, quantitative [urine]	2
99	5F450	HTLV-1	2
100	1B040	hemoglobin [feces]	2
101	1C035	differential, cell [cerebrospinal fluid]	2
102	8C651	TRB (T-cell receptor beta locus)	2
103	5F202	Epstein-Barr virus, viral capsid antigen	2
104	5F350	hepatitis A virus	2
105	4D115	aldosterone	2
106	5E074	serologic test for syphilis, rapid plasma reagin card agglutination test	2
107	1B015	ova, parasites (concentration) [feces]	2
108	8B443	t(14;18) : BCL2-IGH	2
109	4E040	metanephrines, fractionation	2
110	8B395	t(9;22) : BCR-ABL1	2
111	5E148	Aspergillus antigen	2
112	5A135	immunoelectrophoresis (anti-human whole serum)	2
113	5E106	Mycoplasma pneumoniae antibody	2
114	1A030	specific gravity [urine]	2
115	3G065	25-hydroxy vitamin D3	2
116	8C505	WT1 (Wilms tumor 1)	2
117	6B615	genetic detection, Neisseria gonorrhoeae & Chlamydia trachomatis	2
118	5G806	anti-GQ1b antibody-IgG	2
119	5C134	type 4 collagen	2
120	5D308	free/total PSA ratio	2
121	3D080	hyaluronate	2
122	3B330	N-acetyl-beta-glucosaminidase	2
123	5C040	haptoglobin	2
124	3B325	angiotensin 1 converting enzyme	2
125	3F077	LDL-cholesterol	2
126	5C146	deoxypyridinoline	2
127	3B110	cholinesterase	2
128	5B024	complement C4	2
129	5C230	neutrophil gelatinase-associated lipocalin	2
130	2B460	coagulation factor 8 inhibitor	2
131	5B023	complement C3	2
132	5G610	immune complex, C1q solid phase assay	2
133	5D597	PD-L1 protein (clone 22C3)	2
134	5G803	anti-GM1 antibody-IgG	2
135	5G085	anti-Scl-70 antibody	2
136	3A016	albumin/globulin ratio	2
137	5B010	50% hemolytic complement activity	2
138	5G120	anti-Jo-1 antibody	2
139	5G160	rheumatoid factor	2
140	5G122	anti-MDA5 antibody	2
141	5G123	anti-Mi-2 antibody	2
142	5G124	anti-TIF1-γantibody	2
143	5D130	CA19-9	1
144	5D120	CA15-3	1
145	5D100	CA125	1
146	5D018	alpha-fetoprotein, LcA-binding fraction	1
147	5E158	Entamoeba histolytica antibody	1
148	5E151	(1,3)-beta-D-glucan	1
149	5E157	Toxoplasma antibody-IgM	1
150	5F011	parvovirus B19	1
151	5D170	DU-PAN-2	1
152	5E156	Toxoplasma antibody-IgG	1
153	8C530	TP53 (tumor protein p53)	1
154	5E075	anti-TP antibody	1
155	5D175	sialyl Lewis X-i antigen	1
156	5E035	antistreptolysin-O	1
157	5E018	Chlamydia trachomatis antibody-IgG	1
158	5D590	HER2/neu protein	1
159	5E026	Chlamydophila psittaci antibody	1
160	5E031	Chlamydophila pneumoniae antibody-IgG	1
161	5E032	Chlamydophila pneumoniae antibody-IgA	1
162	5D570	nuclear matrix protein 22	1
163	5D560	p53-autoantibodies	1
164	5D550	pro-gastrin releasing peptide	1
165	5E036	antistreptokinase	1
166	5D220	SPan-1 antigen	1
167	5E048	endotoxin (Endospecie)	1
168	5D520	PIVKA-2	1
169	5D410	neuron-specific enolase	1
170	5D325	cytokeratin 19 fragment	1
171	5E017	Chlamydia trachomatis antibody-IgA	1
172	5E105	cold agglutination	1
173	5E140	Cryptococcus antigen	1
174	5D300	squamous cell carcinoma-related antigen	1
175	5G635	immune complex, monoclonal RF assay	1
176	5F317	ECHO virus type 7	1
177	5F101	human papilloma virus-high risk type	1
178	5G076	anti-SS-A/Ro antibody	1
179	5G087	anti-RNA polymerase 3 antibody	1
180	5G090	anti-centromere antibody	1
181	5G167	anti-CCP antibody	1
182	5G175	anti-mitochondria antibody	1
183	5G176	anti-mitochondria M2 antibody	1
184	5G285	anti-thyroid peroxidase antibody	1
185	5G290	anti-thyroglobulin antibody	1
186	5G300	thyroid-stimulating antibody	1
187	5G310	TSH receptor antibody	1
188	5G340	anti-glutamic acid decarboxylase antibody	1
189	5G342	anti-IA-2/ICA512 antibody	1
190	5G360	insulin autoantibody	1
191	5G385	anti acetylcholine receptor antibody	1
192	5G396	anti-desmoglein 1 antibody	1
193	5G397	anti-desmoglein 3 antibody	1
194	5G398	anti-BP180 antibody	1
195	5G410	myelin basic protein	1
196	5J228	thymus and activation-regulated chemokine	1
197	5G420	anti-glomerular basement membrane antibody	1
198	5G504	anti-cardiolipin-beta2 glycoprotein 1 complex antibody	1
199	5J095	soluble interleukin-2 receptor	1
200	5G508	anti-cardiolipin antibody-IgG	1
201	5G525	platelet associated IgG	1
202	5G551	proteinase 3 anti-neutrophil cytoplasmic antibody	1
203	5G552	myeloperoxidase anti-neutrophil cytoplasmic antibody	1
204	5I014	drug-induced lymphocyte stimulation test	1
205	5H020	blood typing, Rho(D) factor	1
206	5H010	blood typing, ABO blood group system	1
207	5G555	anti-liver kidney microsomal type 1 antibodies	1
208	5G077	anti-SS-B/La antibody	1
209	5G066	anti-RNP antibody	1
210	5F150	adenovirus	1
211	5G065	anti-Sm antibody	1
212	8C055	ROS1 (ROS proto-oncogene 1, receptor tyrosine kinase)	1
213	8B550	chromosome X, chromosome Y assessment of sex-mismatched BMT	1
214	8B463	inv(16) : MYH11-CBFB	1
215	5F203	Epstein-Barr virus, early antigen/diffuse type and restricted type	1
216	8B413	t(11q23) : KMT2A	1
217	5F204	Epstein-Barr virus, nuclear antigen	1
218	5F284	coxsackie virus type A4	1
219	5F289	coxsackie virus type A9	1
220	5F301	coxsackie virus type B1	1
221	5F302	coxsackie virus type B2	1
222	5F303	coxsackie virus type B3	1
223	5F304	coxsackie virus type B4	1
224	5F305	coxsackie virus type B5	1
225	5F306	coxsackie virus type B6	1
226	5F313	ECHO virus type 3	1
227	5F321	ECHO virus type 11	1
228	5F322	ECHO virus type 12	1
229	8B385	t(8;21) : RUNX1-RUNX1T1	1
230	5F400	influenza virus type A	1
231	5F410	influenza virus type B	1
232	5F421	parainfluenza virus type 1	1
233	5F422	parainfluenza virus type 2	1
234	5F423	parainfluenza virus type 3	1
235	8B370	chromosome 7	1
236	8B354	del(5q32) : CSF1R	1
237	5G036	anti-double stranded DNA antibody-IgG	1
238	8A090	pancreatic functional diagnostant test	1
239	8A065	estimated GFR based on creatinine	1
240	6Z100	13C-urea breath test	1
241	5D015	alpha-fetoprotein	1
242	4Z275	erythropoietin	1
243	5C235	calprotectin	1
244	3F180	apolipoprotein A-1	1
245	3F156	lipoprotein (a)	1
246	3F110	bile acids	1
247	3F087	malondialdehyde-modified LDL	1
248	3F078	remnant like particles-cholesterol	1
249	3F070	HDL-cholesterol	1
250	3F069	non HDL-cholesterol	1
251	3F025	phospholipid	1
252	3E040	ketone bodies	1
253	3E015	pyruvate	1
254	3E010	lactate	1
255	3D085	1,5-anhydroglucitol	1
256	3D055	albumin, glycated	1
257	3D046	hemoglobin A1c（NGSP）	1
258	3C070	homocysteine, total	1
259	3C040	ammonia	1
260	3F160	lipoprotein lipase	1
261	3F185	apolipoprotein A-2	1
262	3C010	creatine	1
263	3F190	apolipoprotein B	1
264	3K105	alminium	1
265	3J040	coproporphyrin	1
266	3I035	selenium	1
267	3I020	unsaturated iron binding capacity	1
268	3I015	total iron binding capacity	1
269	3G105	folic acid	1
270	3G070	1,25-dihydroxy vitamin D3	1
271	3G040	vitamin B12	1
272	3G030	vitamin B2	1
273	3G025	vitamin B1	1
274	3F253	pulmonary surfactant protein D	1
275	3F250	pulmonary surfactant protein A	1
276	3F205	apolipoprotein E	1
277	3F200	apolipoprotein C-3	1
278	3F195	apolipoprotein C-2	1
279	3C016	cystatin-C	1
280	3B503	matrix metalloproteinase-3	1
281	5C215	procalcitonin	1
282	2B270	antiplasmin	1
283	2B200	antithrombin	1
284	2B140	D-D dimer	1
285	2B120	fibrin and fibrinogen degradation products	1
286	2B100	fibrinogen	1
287	2B045	hepaplastin test (Normotest)	1
288	2B020	activated partial thromboplastin time	1
289	2B010	bleeding time	1
290	2A240	iron stain	1
291	2A200	periodic acid-Schiff stain	1
292	2A190	esterase stain	1
293	2A110	reticulocytes	1
294	1C030	cell count [cerebrospinal fluid]	1
295	1C015	glucose, quantitative [cerebrospinal fluid]	1
296	1C010	protein, quantitative [cerebrospinal fluid]	1
297	1B010	ova, parasites (smear) [feces]	1
298	2B210	thrombin-antithrombin complex	1
299	2B280	alpha2 plasmin inhibitor, plasmin complex	1
300	3B222	tartrate-resistant acid phosphatase 5b	1
301	2B310	plasminogen activator inhibitor 1	1
302	3B195	elastase 1	1
303	3B100	aldolase	1
304	3B072	bone-specific alkaline phosphatase	1
305	3B025	creatine kinase isoenzymes	1
306	3B015	creatine kinase-MB	1
307	2Z010	erythrocyte sedimentation rate	1
308	2B820	platelet adhesiveness	1
309	2B730	thrombomodulin	1
310	2B700	protein C	1
311	2B480	von Willebrand factor	1
312	2B475	APTT cross mixing test	1
313	2B450	von Willebrand factor antigen	1
314	2B440	coagulation factor 13	1
315	2B400	coagulation factor 9	1
316	2B380	coagulation factor 7	1
317	3L115	carbamazepine	1
318	3L175	phenobarbital	1
319	3L185	phenytoin	1
320	5A145	Bence-Jones protein identification	1
321	5A058	IgG4	1
322	5A025	IgD	1
323	5A020	IgM	1
324	5A015	IgA	1
325	4Z401	adiponectin	1
326	4Z282	undercarboxylated osteocalcin	1
327	4Z280	osteocalcin	1
328	4Z272	N-terminal prohormone of brain natriuretic peptide	1
329	4Z271	brain natriuretic polypeptide	1
330	4Z270	atrial natriuretic polypeptide	1
331	4Z010	plasma renin activity	1
332	4G040	gastrin	1
333	4G030	pancreatic glucagon	1
334	4F090	chorionic gonadotropin beta-subunit	1
335	4F080	chorionic gonadotropin	1
336	5A090	IgE	1
337	5A150	oligoclonal bands	1
338	3L195	sodium valproate	1
339	5A160	cryoglobulin	1
340	5C210	KL-6	1
341	5C201	phosphorylated tau protein	1
342	5C135	type 4 collagen･7S domain	1
343	5C130	procollagen-3-peptide	1
344	5C124	type 1 collagen cross-linked C-terminal telopeptide	1
345	5C095	ferritin	1
346	5C094	troponin I	1
347	5C093	troponin T	1
348	5C092	myosin light chainⅠ	1
349	5C045	ceruloplasmin	1
350	5C030	retinol binding protein	1
351	5C020	alpha1-antitrypsin	1
352	5C015	alpha1-microglobulin	1
353	5C010	transthyretin	1
354	5B045	C1 inactivator	1
355	4F070	free testosterone	1
356	4F065	testosterone	1
357	4F045	progesterone	1
358	4F025	estradiol	1
359	3M805	ciclosporin	1
360	3M725	methotrexate	1
361	3M698	voriconazole	1
362	3M602	tobramycin	1
363	3M601	amikacin	1
364	3M532	teicoplanin	1
365	3M530	vancomycin	1
366	3M070	theophylline	1
367	3L896	pilsicainide	1
368	3L800	amiodarone	1
369	3L765	digoxin	1
370	3L320	lithium	1
371	3L248	lacosamide	1
372	3L220	lamotrigine	1
373	3L210	zonisamide	1
374	3M810	tacrolimus	1
375	3M815	everolimus	1
376	3M816	mycophenolate mofetil	1
377	4B045	thyroxine-binding globulin	1
378	4D090	dehydroepiandrosterone sulfate	1
379	4D045	cortisol, unconjugated	1
380	4D040	cortisol	1
381	4C035	calcitonin	1
382	4C030	parathyroid hormone-related protein	1
383	4C025	parathyroid hormone, intact	1
384	4B040	thyroglobulin	1
385	4A015	somatomedin-C	1
386	4B035	free thyroxine	1
387	4B030	thyroxine	1
388	4B015	free triiodothyronine	1
389	4B010	triiodothyronine	1
390	4A070	arginine vasopressin	1
391	4A025	adrenocorticotropic hormone	1
392	8C661	TRG (T-cell receptor gamma locus)	1
		total	1202
The JLAC10 code, is a 17-digit code used for clinical laboratory tests. The first five digits of the JLAC10 code represent the analyte code, which identifies the substance being tested.
The target laboratory test was all the test values obtained by patients at the decision point. This table aggregated and counted the analytes of 1205 kinds of laboratory tests based on the analyte code of JLAC10.
